# Supplementary material for: The Implementation of DNA Methylation Profiling into a Multistep Diagnostic Process in Pediatric Neuropathology: A 2-Year Real-World Experience by the French Neuropathology Network
Source: Cancers (Basel). 2021 Mar 18;13(6):1377. doi: 10.3390/cancers13061377 (PMC8003015; doi:10.3390/cancers13061377)
Supplement: Supplementary file 1 [file cancers-13-01377-s001.zip › cancers-1106630-TableS1.xlsx]

## Sheet: Feuil1
# Case	Sex	Age (years) at diagnosis	Location	Proposed diiagnosis at national case conference	Grade	ddPCR (not performed=0; performed=1)	ddPCR-result (negative=0; positive=1)	ddPCR-detected alteration	NGS (not performed=0; performed=1)	NGS-result (negative=0; positive=1; failed=2)	NGS-detected alteration	FISH (not performed=0; performed=1)	FISH-tested probes	FISH-result (negative=0; positive=1; failed=2)	FISH-detected alteration	other molecular testing (no=0; yes=1)	Other molecular testing-type	Other molecular testing-result (negative=0; positive=1)	Other molecular testing-detected alteration	EPIC-FFPE_tumor content (%)	EPIC-FFPE_macrodissection (no=0; yes=1)	EPIC-FFPE amount (µm)	EPIC-DNAYield_n°1 (ng)	EPIC-DNAyield_n°2 (µg)	Epic-N°batch	DNA methylation profiling-Max_score	DNA methylation profiling-diag_Max_score	Post-DNA methylation profiling-diagnosis status (1=confirmed; 2=refined; 3=novel proposition; 4=inconsistent; 5=non informative)	Post-DNA methylation profiling -Integrated diagnosis n°1	tSNE analysis_performed (no=0; yes=1)	Analyse-tsne_result	CNV analysis_relevant-alterations	Further-testing-postDNAmethylation_performed (no=0; yes=1)	testing_type	Further-testing-postDNAmethylation (negative=0; positive=1; failed=2)	Further-testing-postDNAmethylation_detected alteration	Further-testing-postDNAmethylation_integrated diagnosis n°2	Final integrated diagnosis	histo-molecular diagnosis according to WHO CNS tumor classification (unclassified =0, yes=1; discrepancy=2)	Final grade	Change in grading (no=0; yes=1, refined=2, undetermined=3)
1	F	3	Frontal	PA with unusal features	1	1	0	0	1	0	0	1	MN1 BRAF RELA C11ORF95 YAP NTRK	0	0	0	NA	NA	NA	70	0	3x10µ	407	NA	1	0.36	LGG GG	5	PA with unusual morphology features	1	LGG PA GG ST	+6, +7, +11, +20	1	FISH FGFR2	1	FGFR2 rearrangement	PLNTY, FGFR2 fusion	PLNTY, FGFR2 fusion	1	1	0
2	M	14	Parietal	Unclassified	Undetermined	0	NA	NA	1	0	0	1	MN1 BRAF RELA C11ORF YAP1	0	0	1	0	NA	NA	80	0	3x10µ	946	NA	1	0	No match	5	Unclassified	1	LGG GG	focal loss 3p, focal loss 22q including EWSR1	1	RNAseq	1	EWSR1-PATZ1	Unclassified	Unclassified	0	1	3
3	F	5	intraventricular V3	LGG	Low-grade	1	0	0	1	0	0	1	BRAF MYB NRTK	0	0	0	NA	NA	NA	50	0	6x10 µm	347	NA	1	0.99	LGG MYB/MYBL	2	LGG MYB/MYBL	0	NA	focal loss 8q including MYBL1	1	RNAseq	0/1	MYBL1-CTB118P15,2	LGG, MYBL1	LGG, MYBL1	1	1	2
4	M	6	Occipital	Malignant neuro-epithelial tumor	High-grade	0	NA	NA	0	NA	NA	1	RELA C11ORF95 1q	0	0	1	RT-PCR RELA	0	0	90	1	3x10µ	4009	NA	1	0	No match	5	Unclassified neuroepithelial tumor	1	0	+8p, +18q	1	RNAseq	1	TCF4-PLAG	Unclassified, TCF4-PLAG fusion	Unclassified, TCF4-PLAG fusion	0	High-grade	0
5	M	12	Septal	Neuro-epithelial tumor	Undetermined	0	NA	NA	1	0	0	0	NA	NA	NA	0	NA	NA	NA	80	0	6x10µ	117	236	1	0.49	Pituicytoma / granular cell tumor / spindle cell oncocytoma	5	Unclassified neuroepithelial tumor	1	pituicytoma	flat	0	NA	NA	NA	pitiucytoma/spindle cell oncocytoma ectopic location	pitiucytoma/spindle cell oncocytoma ectopic location	2	1	2
6	F	3	Intra-ventricular lateral	CNS embryonal tumor	4	0	NA	NA	1	0	0	1	C19MC	1	C19MC gain	0	NA	NA	NA	80	0	3x10µ	1560	NA	1	0.99	Plexus tumor B	3	Choroid plexus carcinoma (type B) but unusual blastoma area with polyphenotypic pattern	0	NA	+2, +7, +8, +12, +20	1	Targeted sequencing DICER	0	NA	Choroid plexus carcinoma (type B) but unusual blastoma area with polyphenotypic pattern	Choroid plexus carcinoma (type B) but unusual blastoma area with polyphenotypic pattern	2	4	0
7	F	2	Fronto-temporal	CNS embryonal tumor/ganglioneuroblastoma?	4	0	NA	NA	0	NA	NA	1	C19MC	1	C19MC gain	0	NA	NA	NA	80	0	6 x 10 µm / hemorragique	318	NA	1	0.99	CNS NB FOXR2	1	Ganglioneuroblastoma FOXR2	0	NA	-1q, +1q, -5q, -10, -15, -16q, +17q, -19p	0	NA	NA	NA	NA	Ganglioneuroblastoma FOXR2	1	4	0
8	M	3	Frontal	PXA vs ganglioglioma	Undetermined	0	NA	NA	1	0	0	0	NA	NA	NA	0	NA	NA	NA	60	0	3x10µm	6051	NA	1	0	No match	5	PXA vs GG	1	LGG DIG/DIA	unbalanced / noisy	0	NA	NA	NA	DIG	DIG	1	1	2
9	F	7	Frontal	Glio-neuronal tumor w/o malignant feature	1	1	0	0	1	0	0	1	MYB	0	0	0	NA	NA	NA	30	1	3x10µm	1341	NA	1	0.98	LGG MYB/MYBL	3	LGG MYB/MYBL	0	NA	flat	1	FISH MYBL1	1	MYBL1 rearrangement	LGG, MYBL1	LGG, MYBL1	1	1	0
10	M	4	Intra-ventricular lateral	Plexus choroid carcinoma	4	0	NA	NA	0	NA	NA	0	NA	NA	NA	0	NA	NA	NA	1C : 80% + 1B : 80%	1	1C : 3x10µm + 1B : 6x10µm	31	274	2	0.99	Plexus tumor B	1	Choroid plexus carcinoma (type B)	0	NA	unbalanced	0	NA	NA	NA	NA	Choroid plexus carcinoma (type B)	1	4	0
11	F	5	Thalamus	PXA vs midline GBM	3 vs 4	0	NA	NA	1	0	0	0	NA	NA	NA	0	NA	NA	NA	100	0	6x10µ	285	NA	2	0	No match	5	GBM vs PXA	1	GBM MYCN	unbalanced including +1, +2q, +7, +11, +21	1	FISH NTRK2	2	NA	GBM midline IDHwt H3wt	GBM midline IDHwt H3wt	2	4	2
12	F	5	Spinal	PA vs RGNT	1	1	0	0	1	0	0	1	BRAF NTRK2 1p19q	0	0	0	NA	NA	NA	90	0	6x10µ	302	NA	2	0.98	DLGNT	3	DLGNT	0	NA	-1p, +1q, focal loss 3p including RAF1, focal loss 6q including QKI	1	RNAseq	1	QKI-RAF1	DLGNT QKI-RAF1 fusion	DLGNT QKI-RAF1 fusion	1	1	1
13	F	<1	Frontal	EPN	3	0	NA	NA	1	0	0	1	YAP MN1 C11ORF95	0	0	0	NA	NA	NA	80	1	3x10µm	6620	NA	3	0.99	Infantil hemispheric glioma	3	Infantil hemispheric glioma	0	NA	flat	1	RNAseq	1	FXR1-ALK	IHG with ALK fusion	IHG with ALK fusion	1	High-grade	0
14	M	3	Temporal	EPN w/o RELA or YAP fusion	3	0	NA	NA	0	NA	NA	1	RELA C11ORF95 YAP C19MC 1q	1	C11ORF95 rearrangement	0	NA	NA	NA	90	0	3x10µm	4034	NA	3	0.76	EPN RELA	1	EPN grade III, C11ORF95	0	EPN RELA	+2q, focal gain 11q including C11ORF95	1	RNAseq	1	C11ORF95-NCOA1	EPN grade 3 C11ORF95 fusion	EPN grade 3 C11ORF95 fusion	1	3	0
15	F	14	Intraventricular	Benign glioneuronal tumor	Low-grade	1	0	0	1	0	0	1	NTRK2	2	NA	0	NA	NA	NA	40	0	3x10µm	437	NA	3	0.3	LGG DNT	5	Low-grade glioneuronal tumor	1	0	_	1	RNAseq	1	PXDC1-NTRK2	GG grade1 , NTRK2 fusion	GG grade1 , NTRK2 fusion	1	1	2
16	M	13	Temporal	CNS malignant tumor/might be HGNET BCOR	High-grade	1	0	0	1	0	0	1	EGFR 1p1q	1	EGFR gain	0	NA	NA	NA	80	0	3x10µm	5165	NA	3	0.57	HGNET BCOR	1	HGNET-BCOR	1	HGNET BCOR	+7, +18, +21, +22p, -22q	1	RNAseq	1	EP300-BCOR	HGNET EP300-BCOR fusion	HGNET EP300-BCOR fusion	1	4	2
17	F	<1	Thalamus	Malignant tumor	High-grade	0	NA	NA	0	NA	NA	1	MN1 BRAF NTRK1 NTRK2 ROS MYCN ALK	0	0	0	NA	NA	NA	80	0	6x10µm / 12x10µm	56.3	171.8	3	0	No match	5	Unclassified glial/glioneuronal tumor	1	0	focal amplification 20q11.21 including DNMT3B	1	RNAseq FISH C11ORF95	1	0	Unclassified malignant tumor	Unclassified malignant tumor	0	High-grade	0
18	F	8	V3	RGNT vs PA	1	0	NA	NA	1	0	0	1	BRAF NTRK2 1p19q	0	0	0	NA	NA	NA	90	0	Kryo	3949	NA	4	0.76	PA	2	PA	0	LGG PA PF	flat	1	ddPCR	1	TKD FGFR1 dup	PA, FGFR1-TKD dup	PA, FGFR1-TKD dup	1	1	0
19	F	11	Frontal	DLGNT	Low-grade	0	NA	NA	1	1	mut TP53/hTERT/PIK3CA	1	NTRK2 ROS1 ALK 1p1q	1	1p deletion	0	NA	NA	NA	2-01 : 60 2-02 : 60	0	2-01 : 6x10 µm / 2-02 : 6x10 µm	1321+1238	NA	4	0.99	GBM IDH WT	3	GBM, IDH WT	0	NA	-1p,+19p	1	Targeted sequencing ROS et ALK	0	0	GBM, IDHwt	GBM, IDHwt	1	4	1
20	F	8	Temporal	Glio-neuronal tumor w/o malignant feature	Low-grade	1	0	0	0	NA	NA	1	MYB	2	NA	0	NA	NA	NA	100	0	3x10µm	260.4	NA	5	0.99	LGG DNT	2	LGG DNT FGFR1wt	0	NA	flat	0	NA	NA	NA	NA	LGG DNT FGFR1wt	1	1	2
21	F	9	Temporal	Benign glioneuronal tumor	Low-grade	1	0	0	1	0	0	1	MYB	0	0	0	NA	NA	NA	100	0	3x10µm	2605.3	NA	5	0.99	PXA	3	PXA BRAFwt	0	NA	-1p, -9p, CDKN2A/B homozygous deletion	1	ddPCR BRAF/PIK3CA	0	0	PXA BRAFwt	PXA BRAFwt	1	3	1
22	M	9	Occipital	Malignant glio-neuronal tumor	High-grade	0	NA	NA	1	0	0	1	MYB	0	0	0	NA	NA	NA	80	0	3x10µm	1465.2	NA	5	0.5	LGG GG	5	Unclassified glioneuronal tumor	1	LGG GG/LGG DNT	+5, +6, +7, +8, +9, +11, +12, +13, +16, +20	1	Archer assay	1	FGFR2-INA	PLNTY, FGFR2 fusion	PLNTY, FGFR2 fusion	1	1	1
23	F	3	PF	Medulloepithelioma	4	0	NA	NA	1	0	0	0	NA	NA	NA	1	Nanostring	1	MB subgroup C	100	0	3x10µm + 3x10µm	162.4	237.3	5	0.99	Medulloblastoma G3	3	Medulloblastoma G3	0	NA	unbalanced	0	NA	NA	NA	NA	Medulloblastoma G3	1	4	0
24	M	10	V3	APA	High-grade	1	0	0	1	0	0	0	NA	NA	NA	1	RT-PCR KIAA1549-BRAF	0	0	80	0	3x10µm	362.1	NA	5	0.99	LGG PA midline	2	LGG PA midline, NOS	0	NA	focal gains including 17q24.2 including PRKCA	1	FISH	NI	NA	NA	LGG PA midline, NOS	1	1	1
25	M	13	Multifocal	RGNT but unconsistent with MRI	1	0	NA	NA	1	1	FGFR1 N546	1	1p19q	2	NA	0	NA	NA	NA	90	0	3x10µm + 3x10µm	218	148.7	5	0.29	LGG PA PF	5	PA FGFR1 mutation	1	LGG PA PF	flat	0	NA	NA	NA	PA FGFR1 mutation	PA FGFR1 mutation	1	1	0
26	M	6	Frontal	EPN vs angiocentric glioma	2 vs 1	0	NA	NA	1	NA	NA	1	BRAF MYB RELA C11ORF95 CDKN2A	0	0	0	NA	NA	NA	90	0	3x10µm + 3x10µm + 3x10µm	46.8	165,3+49,8	5	0.47	SUBEPN SP	4	EPN NEC	1	0	focal losses chr5 and 7	0	NA	NA	NA	EPN grade2 , NEC	ST EPN grade2 , NEC	2	2	2
27	M	15	NA	Glio-neuronal tumor w/o malignant feature	Low-grade	0	NA	NA	1	0	0	1	SLC44A1-PRKCA	0	0	0	NA	NA	NA	90	0	3x10µ	715.8	NA	5	0.85	Microenvironment	5	Unclassified glioneuronal tumor	0	NA	flat	1	FISH	1	BRAF rearrangment (avec duplication)	GG grade I BRAF dup	GG grade I BRAF dup	1	1	2
28	M	6	Opto-chiasmatic	APA	3	1	1	KIAA1549-BRAF	0	NA	NA	1	BRAF CDKN2A	1	BRAF duplication	0	NA	NA	NA	90	0	3x10µm	650	NA	ATE	0.99	LGG PA midline	1	PA BRAF dup	0	NA	focal gain 7q including BRAF	0	NA	NA	NA	NA	PA BRAF dup	1	1	1
29	M	10	Intraventricular	Unclassified tumor with papillary architecture	Undetermined	0	NA	NA	0	NA	NA	1	MN1	2	NA	0	NA	NA	NA	80	0	9x10µm	321	NA	ATE	0	No match	5	Unclassified tumor with papillary architecture	1	LGG SEGA	flat	0	NA	NA	NA	Unclassified	Unclassified	0	Undetermined	3
30	F	6	Temporo-parietal	Might be CNS NB FOXR2	4	0	NA	NA	0	NA	NA	0	NA	NA	NA	0	NA	NA	NA	NA	NA	Kryo	ND	NA	ATE	0.99	CNS NB FOXR2	1	CNS NB FOXR2	0	NA	+1q, -16q, +17	0	NA	NA	NA	NA	CNS NB FOXR2	1	4	0
31	M	4	Frontal	Might be CNS NB FOXR2	4	0	NA	NA	0	NA	NA	1	MN1 RELA	0	NA	0	NA	NA	NA	80	0	3x10	1695.6	NA	6	0.34	family plexus tumor	5	Unclassified malignant tumor	1	IHG	-6p	1	CGH/NGS	1	gain 2q del 6p, hypermutated profile (POLE mutation)	GBM IDHwt POLE mutation	GBM IDHwt POLE mutation	2	4	0
32	F	14	Occipital	PXA III	3	0	NA	NA	0	NA	NA	1	MN1	0	NA	0	NA	NA	NA	90	0	6x10µm	1482.9	NA	6	0.94	PXA	1	PXA BRAF V600E	0	NA	unbalanced including CDKN2A/B homozygous deletion	0	NA	NA	NA	NA	PXA BRAF V600E	1	3	0
33	F	8	Temporal	MVNT	1	0	NA	NA	1	2	NA	0	NA	NA	NA	0	NA	NA	NA	40	1	(3x10µm) + (8x10µm)	108.3	331.6	6	0	No match	5	MVNT	1	LGG GG/LGG DNT	flat / noisy	0	NA	NA	NA	NA	MVNT	1	1	0
34	F	38 (initial diagnosis in childhood)	Temporo-parietal	Glioneuronal tumor	Low-grade	1	1	BRAFV600E, PI3KCA	1	1	BRAFV600E, PI3KCA	1	1p19q	1	1p19q codeletion	0	NA	NA	NA	90	0	4x10µm	1450.1	NA	6	0.99	DLGNT	3	DLGNT BRAF V600E with 1p19q codeletion	0	NA	-1q, +3q, +7, -19q	0	NA	NA	NA	NA	DLGNT BRAF V600E with 1p19q codeletion	1	1	2
35	F	1	Midline	CNS embryonal tumor	4	NI	NA	NA	1	0	NA	NI	NA	2	NA	0	NA	NA	NA	90	0	4x10µm	1346.1	NA	6	0	No match	5	Embryonal tumor NEC	1	0	-19	1	FISH BRAF targeted-RNAseq	2/0	NA	NA	Embryonal tumor NEC	0	4	0
36	F	1	Corpus callosum	Ganglioneuroblastoma	4	0	NA	NA	0	NA	NA	1	1p1q	0	NA	0	NA	NA	NA	80	0	3x10	1516.9	NA	6	0	No match	5	Glioneuronal tumor vs ganglioneuroblastoma	1	LGG DIG/DIA	flat / noisy	1	FISH NTRK1	2	NA	DIG	Glioneuronal tumor vs ganglioneuroblastoma	1	Undetermined	3
37	F	7	Thalamus	Unclassified glioma with ROS1 fusion	Undetermined	0	NA	NA	1	0	NA	0	NA	NA	NA	1	RNAseq	1	transcipt ROS1	90	0	4x10µm	1448.9	NA	6	0	No match	5	LGG midline, ROS1 fusion	1	DLGNT	-1, -2, focal loss 6q including ROS1, +10, -15, 16, +18, +20, -22	NA	NA	NA	NA	NA	LGG midline, ROS1 fusion	2	Low-grade	2
38	F	10	Temporal	LGG	Low-grade	1	0	NA	1	0	NA	1	BRAF	0	NA	0	NA	NA	NA	60	0	2x(4x10µm)	110.1	766.2	6	0.72	LGG DNT	2	LGG DNT FGFR1wt	0	LGG DNT	flat	1	ddPCR BRAF	0	NA	LGG DNT FGFR1wt	LGG DNT FGFR1wt	1	1	2
39	M	5	V4	Melanocytic medulloblastoma	4	0	NA	NA	0	NA	NA	1	C19MC,MYC,MYCN	0	NA	0	NA	NA	NA	60	0	2x(3x10µm)	92.4	659.6	6	0.8	family plexus tumor/subclass pediatric B	3	Plexus choroid carcinoma but unusual polyphenotypic pattern	0	MB G3	noisy / +1, +7, +8, +12q, -16q, +17q	1	nanostring	1	profil MB group 3 with iso17q	MB group 3	MB group 3	2	4	0
40	M	2	Frontal	Embryonal tumor / might be CNS NB FOXR2	4	0	NA	NA	0	NA	NA	1	MYCN	0	NA	0	NA	NA	NA	60	0	3x10µm	944.3	NA	6	0.31	DMG H3K27M mutant	5	Unclassified malignant tumor	1	CNS NB FOXR2	+1q, -3p, -16q	1	IHC EZHIP H3K27 H3K27me3	0	NA	CNS NB FOXR2	CNS NB FOXR2	1	4	0
41	M	17	V3	EPN PFA H3 mutant	3	0	NA	NA	0	NA	NA	0	NA	NA	NA	0	NA	NA	NA	70	0	3x10µm	1334.2	NA	7	0	No match	5	EPN NEC	1	0	focal losses chr5 and 7	0	NA	NA	NA	NA	EPN NEC H3K27M	2	3	0
42	M	11	Spinal	LGG	1	0	NA	NA	1	1	FGFR1K567E; FGFR1K549R; FGFR2H624	1	BRAF 1p	0	NA	0	NA	NA	NA	80	0	6x10µm	3114.7	NA	7	0.85	PA	2	PA spinal FGFR1 mutation	0	NA	flat	NA	NA	NA	NA	NA	Spinal PA FGFR1 mutation	1	1	0
43	M	14	Pineal	Pineoblastoma vs PPTID	High-grade	0	NA	NA	0	NA	NA	0	NA	NA	NA	0	NA	NA	NA	90	0	3x10µm	4196.3	NA	7	0.69	PPT	1	PPTID vs pineaoblastoma	1	PPT	unbalanced including -+8, 10, -16	1	Sanger KBTBD4	0	NA	PPTID KBTBD4-wildtype vs pineoblastoma	PPTID KBTBD4-wildtype vs pineoblastoma	2	High-grade	0
44	M	3	Fronto-temporal	Might be CNS NB FOXR2	4	0	NA	NA	1	0	NA	1	MN1 RELA	0	NA	0	NA	NA	NA	90	1	6x10µm	693.3	NA	7	0.77	CNS NB FOXR2	1	CNS NB FOXR2	0	CNS NB FOXR2	+1q	NA	NA	NA	NA	NA	CNS NB FOXR2	1	4	0
45	F	27 (initial diagnosis in childhood)	PF	Unclassified glioma	Low-grade	0	NA	NA	1	1	BRAF Thr599dup	0	NA	NA	NA	0	NA	NA	NA	50	1	3x10µm	1620.9	NA	7	0.98	cerebellar hemishere	5	LGG, BRAF Thr599dup	0	NA	flat	NA	NA	NA	NA	NA	LGG, BRAF Thr599dup	1	1	2
46	M	7	Temporo-parietal	EPN	3	0	NA	NA	0	NA	NA	1	C11ORF95 RELA	2	0	0	NA	NA	NA	90	0	3x10µm	3584.3	NA	7	0.85	HGNET BCOR	3	HGNET-BCOR	0	NA	focal loss 10q including NUTM2B, +18, +21, -22q	1	IHC BCOR ddPCR BCOR RNAseq	1	IHC BCOR+ / ddPCR- KDM2B-NUTM2	HGNET BCOR KDM2B-NUTM2 fusion	HGNET BCOR KDM2B-NUTM2 fusion	1	4	1
47	M	18	temporal	Ependymal tumor with unusual features	2 vs 3	0	NA	NA	0	NA	NA	1	YAP RELA C11ORF95	0	NA	0	NA	NA	NA	60	0	6x10µm	1300.6	NA	7	0.5	SUBEPN SP	4	EPN NEC	1	0	focal losses chr5 and 7	0	NA	NA	NA	EPN, grade2, NEC	ST EPN, grade2, NEC	2	2	2
48	F	17	Spinal	anaplastic EPN vs myxopapillary EPN	Low-grade vs High-grade	0	NA	NA	0	NA	NA	1	MYCN	0	NA	0	NA	NA	NA	80	0	6x10µm	1060.6	NA	7	0.98	EPN myxopapillary	1	EPN myxopapillary	0	NA	+4, +7, +9, +11, +16, +18, +21, -22	NA	NA	NA	NA	NA	EPN myxopapillary	1	2	2
49	M	14	Temporal + leptomeningeal+ spinal	Glio-neuronal tumor w/o malignant feature	Low-grade	0	NA	NA	1	1	BRAF V600E mais très faible FA	0	NA	NA	NA	1	CGH	0	NA	80	0	6x10µm	297.5	NA	7	0	No match	5	Low-grade glioneuronal tumor	1	LGG DIG/DIA	_	NA	NA	NA	NA	DIG/DIA	DIG/DIA	1	1	2
50	M	15	Frontal	PXA	3	0	NA	NA	1	1	BRAF V600E	0	NA	NA	NA	0	NA	NA	NA	60	1	3 x 10µm	411	NA	8	0.5	PXA	1	PXA BRAF V600E	1	PXA	unbalanced	0	NA	NA	NA	PXA BRAF V600E	PXA BRAF V600E	1	3	0
51	F	15	PF	Medulloblastoma - undetermined subgroup	4	0	NA	NA	1	1	NF2	1	MN1	0	NA	1	Nanopore	1	monosomy chr6	80	0	4 x 10µm	2182	NA	8	0.95	Medulloblastoma SHH	1	MB SHH	0	NA	unbalanced	0	NA	NA	NA	NA	MB SHH	1	4	0
52	F	5	V4	Medulloblastoma - undetermined subgroup	4	0	NA	NA	1	0	NA	NA	1	MYC MYCN	0	1	nanostring/CGH	1	MB wnt (low-score)	70	0	3 x 10µm et 7 x 10µm	2418	NA	8	0	No match	5	MB subgroup undetermined	1	MB SHH	+1q, -16q	1	nanopore	1	Nanopore MB gp4 score 15 (=cut off) et tSNE avec G3/G4	MB subgroup undetermined	MB subgroup undetermined	2	4	0
53	F	7	PF	Glioma with malignant features / HGAP	3	0	NA	NA	1	1	ampli MYCN, mut p53 et NF1	1	BRAF CDKN2A	2	NA	1	RNAseq	0	NA	60	0	3 x 10µm	339	NA	8	0.64	GBM IDH wt (RTKIII)	2	Midline high grade glioma	1	GB IDH wt (RTKIII)	unbalanced, MYCN amplification	0	NA	NA	NA	GBM IDH wt (RTKIII) with MYCN amplification	GBM IDH wt (RTKIII) with MYCN amplification	1	4	1
54	M	16	Spinal	Ependymal tumor with unusual features	3	0	NA	NA	1	1	hTERT	1	BRAF 1p19q EGFR PTEN	1	chr7 gain	0	NA	NA	NA	90	0	3 x 10µm	5676	NA	8	0.53	SUBEPN SP	5	EPN grade3 , NEC	1	0	unbalanced	0	NA	NA	NA	EPN grade3 , NEC	spine EPN grade3 , NEC	2	3	0
55	F	12	Temporal	Ganglioglioma vs MVNT	1	1	0	NA	1	0	NA	0	NA	NA	NA	0	NA	NA	NA	70	0	3 x 10µm	921	NA	8	0.99	LGG GG	1	GG BRAFwt	0	NA	focal loss 10q including FGFR2	1	FISH FGFR2	1	FGFR2 rearrangement	PLNTY, FGFR2 fusion	PLNTY, FGFR2 fusion	1	1	0
56	F	3	Pons (exophytic)	GBM IDH/H3wt vs HGAP	4	0	NA	NA	1	0	NA	1	BRAF CDKN2A	0/NI	NA	0	NA	NA	NA	90	0	3 x 10µm	1270	NA	8	0.73	LGG PA PF	4	Glial tumor with agressive features	0	LGG PA PF	CDKN2A/B deletion	1	RNAseq	1	FGFR1-TACC1	GBM FGFR1-TACC1	GBM FGFR1-TACC1	1	4	0
57	M	1	PF	PA with unusal features	1	0	NA	NA	0	NA	NA	1	BRAF 1p MYC MYCN	1	BRAF duplication	0	NA	NA	NA	80	1	3 x 10µm	448	NA	8	0.96	cerebellum hemishere	5	PA with unusal features	0	NA	flat	1	NGS after macrodissection	0	NA	PA BRAF dup	PA BRAF dup	1	1	0
58	F	6	Temporal	Might be CNS NB FOXR2	4	0	NA	NA	1	0	NA	0	NA	NA	NA	0	NA	NA	NA	90	0	3 x 10µm	1757	NA	8	0.99	CNS NB FOXR2	1	CNS NB FOXR2	0	NA	+1q, +8, -16q	NA	NA	NA	NA	NA	CNS NB FOXR2	1	4	0
59	M	19	PF	gliome malin de la NF1	3	0	NA	NA	1	0	NA	0	NA	NA	NA	0	NA	NA	NA	30	1	4 x 10µm et 3 x 10µm	1047	NA	8	0.75	cerebellum hemishere	5	High grade glioma NF1	0	NA	flat	NA	NA	NA	NA	NA	High grade glioma NF1	1	3	0
60	M	5	Occipital	LGG	Low-grade	1	0	NA	0	NA	NA	0	NA	NA	NA	0	NA	NA	0	50	0	5 x 10µm et 3 x 10µm	373	NA	8	0.7	LGG DNT	2	LGG DNT FGFR1wt	0	LGG GG/LGG DNT	multiple focal losses	1	FISH BRAF	0	NA	LGG DNT FGFR1wt	LGG DNT FGFR1wt	1	1	2
61	F	4	PF	Medulloblastoma - undetermined subgroup	4	0	NA	NA	1	0	NA	NA	0	NA	NA	1	CGH + nanostring + RNAseq	1	nanostring MB-SHH	90	0	3 x 10µm	5408	NA	8	0	No match	5	Embryonal tumor NEC	1	0	flat	NA	NA	NA	NA	Embryonal tumor NEC	Embryonal tumor NEC	0	4	0
62	M	8	Pons	DMG H3K27 vs subependymoma	4 vs 1	0	NA	NA	NA	0	NA	0	NA	NA	NA	1	WES	1	H3K27M	NA	NA	Kryo	421	NA	8	0.89	DMG H3K27M mutant	1	DMG H3K27M	0	NA	PDGFRA amplification	NA	NA	NA	NA	NA	DMG H3K27M	1	4	2
